# Supplementary material for: Management of flying insects on expressways through an academic-industrial collaboration: evaluation of the effect of light wavelengths and meteorological factors on insect attraction
Source: Zoological Lett. 2020 Nov 26;6:15. doi: 10.1186/s40851-020-00163-7 (PMC7690004; doi:10.1186/s40851-020-00163-7)
Supplement: Supplementary file 4 — Additional file 4. Classification of insects captured by light traps in Yubari in 2017 and 2018. [file 40851_2020_163_MOESM4_ESM.xlsx]

## Sheet: 表
Order	Family	Genus	number
Odonata	Libellulidae	Sympetrum infuscatum	1
	Odonata	Odonata sp.	3
Dermaptera	Dermaptera	Dermaptera sp.	3
Orthoptera	Gryllotalpidae	Gryllotalpa orientalis	6
	Orthoptera	Orthoptera sp.	53
Hemiptera	Cicadidae	Cicadidae sp.	1
	Aphrophoridae	Aphrophoridae sp.	7
	Hemiptera	Hemiptera sp.	12
Neuroptera	Corydalidae	Protohermes grandis	13
	Myrmeleontidae	Myrmeleontidae sp.	11
Trichoptera	Stenopsychidae	Stenopsychidae sp.	344
	Trichoptera	Eubasilissa regina	4
		Trichoptera sp.	1
Lepidoptera	Limacodidae	Limacodidae sp.	7
	Pyralidae	Pyralidae sp.	3
	Geometridae	Geometridae sp.	36
	Saturniidae	Actias aliena aliena	5
		Antheraea yamamai	71
		Saturnia japonica	850
		Saturniidae sp.	11
	Sphingidae	Ampelophaga rubiginosa rubiginosa	1
		Meganoton analis scribae	2
		Sphingidae sp.	9
	Arctiidae	Arctia caja phaeosoma	11
		Chionarctia nivea	21
		Lithosia quadra	5
		Miltochrista miniata rosaria	13
		Arctiidae sp.	54
	Lymantriidae	Lymantria dispar japonica	552
		Lymantria mathura aurora	36
		Lymantria monacha	105
		Lymantriidae sp.	1
	Noctuidae	Noctuidae sp.	37
	Lepidoptera	Lepidoptera sp.	398
Diptera	Tipulidae	Tipulidae sp.	1
Coleoptera	Carabidae	Carabidae sp.	21
	Silphidae	Silphidae sp.	21
	Lucanidae	Dorcus rectus rectus	3
		Dorcus rubrofemoratus rubrofemoratus	4
		Lucanus maculifemoratus maculifemoratus	7
		Prosopocoilus inclinatus inclinatus	58
	Scarabaeidae	Anomala costata	11
		Anomala daimiana	94
		Anomala rufocuprea	135
		Copris acutidens	51
		Copris ochus	21
		Trypoxylus dichotomus septentrionalis	6
		Scarabaeidae sp.	8
	Elateridae	Elateridae sp.	7
	Coccinellidae	Coccinellidae sp.	7
	Cerambycidae	Prionus insularis insularis	9
	Cerambycidae	Cerambycidae sp.	17
	Attelabidae	Attelabidae sp.	1
	Coleoptera	Coleoptera sp.	1
Hymenoptera	Hymenoptera	Hymenoptera sp.	15
Total			3185

## Sheet: 材料
目名		科名		種名		7.31-8.3						8.3-8.8						8.8-8.10						8.10-8.16						8.16-8.21						8.21-8.25						8.25-8.28						8.28-9.1
	目名(英語)		科名(英語)	和名	学名	430nm	450nm	470nm	490	505	525+535	430	450	470	490	505	525+535	430	450	470	490	505	525+535	430	450	470	490	505	525+535	430	450	470	490	505	525+535	430	450	470	490	505	525+535	430	450	470	490	505	375+430	430	450
トンボ	Odonata	トンボ	Libellulidae	ノシメトンボ	Sympetrum infuscatum			1
		トンボ目	Odonata	トンボ目	Odonata sp.																											1	1															1
ハサミムシ	Dermaptera	ハサミムシ目	Dermaptera	ハサミムシ目	Dermaptera sp.																		1				1								1
バッタ	Orthoptera	ケラ	Gryllotalpidae	ケラ	Gryllotalpa orientalis																							1	1							1												1
		バッタ目	Orthoptera	バッタ目	Orthoptera sp.			4	4	2	3	2	3	1	2	5	1													3	1	2	5	1	3	1				1		1		1			3
カメムシ	Hemiptera	セミ	Cicadidae	セミ科	Cicadidae sp.
		アワフキムシ	Aphrophoridae	アワフキムシ科	Aphrophoridae sp.							1										2																							2	2
		カメムシ目	Hemiptera	カメムシ目	Hemiptera sp.											1	1														1							1							1
アミメカゲロウ	Neuroptera	ヘビトンボ	Corydalidae	ヘビトンボ	Protohermes grandis	6		1	1				5
		ウスバカゲロウ	Myrmeleontidae	ウスバカゲロウ科	Myrmeleontidae sp.													1			1						1			2	1				1	3
トビケラ	Trichoptera	ヒゲナガカワトビケラ	Stenopsychidae	ヒゲナガカワトビケラ科	Stenopsychidae sp.	18		3	6	5	32		3			1		7		1		1		13		2	5	4	32	6	3		2	3	9	1	2	3		2		2	2	3		1	120
		トビケラ	Phryganeidae	ムラサキトビケラ	Eubasilissa regina																																					1
		トビケラ目	Trichoptera	トビケラ目	Trichoptera sp.													1
チョウ	Lepidoptera	イラガ	Limacodidae	イラガ科	Limacodidae sp.	4															1							1
		メイガ	Pyralidae	メイガ科	Pyralidae sp.					1												1																							1
		シャクガ	Geometridae	シャクガ科	Geometridae sp.	2	3						1						1						1			1	3	3					1	3	1			1	2	1	1			1
		ヤママユガ	Saturniidae	オオミズアオ本土亜種	Actias aliena aliena																										1			1		1
			Saturniidae	ヤママユ本土亜種	Antheraea yamamai yamamai																									2	1										1
			Saturniidae	クスサン本土亜種	Saturnia japonica japonica
			Saturniidae	ヤママユガ科	Saturniidae sp.				1									3					1	1																1					1		1	1
		スズメガ	Sphingidae	クルマスズメ本土亜種	Ampelophaga rubiginosa rubiginosa
			Sphingidae	エゾシモフリスズメ	Meganoton analis scribae
			Sphingidae	スズメガ科	Sphingidae sp.																			1											1												1
		ヒトリガ	Arctiidae	ヒトリガ	Arctia caja phaeosoma																																				2						4
			Arctiidae	シロヒトリ	Chionarctia nivea	3	1	1	1	2			1	1	1	2		3						1	2					1			1
			Arctiidae	ヨツボシホソバ	Lithosia quadra																1			3						1
			Arctiidae	ベニヘリコケガ	Miltochrista miniata rosaria								1		1				4		4		2					1
			Arctiidae	ヒトリガ科	Arctiidae sp.		4	3	4	6	5	1		1		1		1	4	4	4	4	6								1		1			3							1
		ドクガ	Lymantriidae	マイマイガ	Lymantria dispar japonica	1												2					2	4	5	3	2	2	3	36	23	14	23	16	27	54	28	40	22	21	26	6	2	2	1	2	38	1	4
			Lymantriidae	カシワマイマイ本土亜種	Lymantria mathura aurora
			Lymantriidae	ノンネマイマイ	Lymantria monacha																								1															1				2
			Lymantriidae	ドクガ科	Lymantriidae sp.
		ヤガ	Noctuidae	ヤガ科	Noctuidae sp.						2									2					1		1				1		1		1					1	1	5			1	1	1		1
		チョウ目	Lepidoptera	チョウ目	Lepidoptera sp.	32	17	12	16	11	4	7	8	4	6	6	4	3	3	2	9	6	9	13	4	14	6	4	12	6	4		1	1	10	11	4	2		3	3	6		2	2	2	24	8
ハエ	Diptera	ガガンボ	Tipulidae	ガガンボ科	Tipulidae sp.																																									1
コウチュウ	Coleoptera	オサムシ	Carabidae	オサムシ科	Carabidae sp.	4							5		2				1	1																7			1
		シデムシ	Silphidae	シデムシ科	Silphidae sp.	1	1																	1					1	7	1								1							1		1
		クワガタムシ	Lucanidae	コクワガタ	Dorcus rectus rectus								3
			Lucanidae	アカアシクワガタ	Dorcus rubrofemoratus rubrofemoratus	2																						1
			Lucanidae	ミヤマクワガタ	Lucanus maculifemoratus maculifemoratus	3											1	1						1									1
			Lucanidae	ノコギリクワガタ	Prosopocoilus inclinatus inclinatus	3	2		1		1	1	2		2	1	1	4	1			1	1	4	1	2	2	2		3	2		1	3	1	3	1	2	1		2						2		2
		コガネムシ	Scarabaeidae	オオスジコガネ	Anomala costata	6				1			2					1					1
			Scarabaeidae	サクラコガネ	Anomala daimiana	14	4	2	2		4		11		3	1	1	9		2				11	2		2	2	1	3					1	11	2		2		1						1	1
			Scarabaeidae	ヒメコガネ	Anomala rufocuprea		1	4	4	5	4	8	40		4	5	5	3				2	3	9		4		1	5	7	2	2		1		8	2	1				2
			Scarabaeidae	ゴホンダイコクコガネ	Copris acutidens	1							2						1	1			1	1	1										1	4	1		1					1			1	1
			Scarabaeidae	ダイコクコガネ	Copris ochus		1	2			1				1	1		1											2								2	1		1	2	1
			Scarabaeidae	カブトムシ	Trypoxylus dichotomus septentrionalis	1												1						2	1
			Scarabaeidae	コガネムシ科	Scarabaeidae sp.																		1			1						1
		コメツキムシ	Elateridae	コメツキムシ科	Elateridae sp.	2							1					1						1					1								1
		テントウムシ	Coccinellidae	テントウムシ科	Coccinellidae sp.											6	1
		カミキリムシ	Cerambycidae	ノコギリカミキリ	Prionus insularis insularis	1	1						3		1										1	2
			Cerambycidae	カミキリムシ科	Cerambycidae sp.	3	1						1						1				3	1						1												4
		オトシブミ	Attelabidae	オトシブミ科	Attelabidae sp.
		コウチュウ目	Coleoptera	コウチュウ目	Coleoptera sp.
ハチ	Hymenoptera	ハチ目	Hymenoptera	ハチ目	Hymenoptera sp.						1			2	2	3	3				1		1															1
						17	11	10	10	8	10	6	15	5	11	12	9	16	7	6	7	7	11	15	9	7	8	11	11	14	13	5	10	7	11	13	9	8	6	8	9	10	4	5	7	8	10	8	3
						107	36	33	40	33	57	20	92	9	25	33	18	42	16	13	21	17	32	67	19	28	20	20	62	81	42	20	37	26	57	111	44	51	28	31	40	29	6	10	9	11	196	17	7
H30						365nm	375nm	375+405nm	375+430nm	375+450nm	375+490nm
チョウ目（鱗翅目）	Lepidoptera	ヤママユガ科	Saturniidae	オオミズアオ本土亜種	Actias aliena aliena	0	0	0	1	0	1
チョウ目（鱗翅目）		ヤママユガ科	Saturniidae	ヤママユ本土亜種	Antheraea yamamai yamamai	1	22	9	10	10	15
チョウ目（鱗翅目）		ヤママユガ科	Saturniidae	クスサン本土亜種	Saturnia japonica japonica	7	18	40	41	19	20
チョウ目（鱗翅目）		スズメガ科	Sphingidae	クルマスズメ本土亜種	Ampelophaga rubiginosa rubiginosa	0	1	0	0	0	0
チョウ目（鱗翅目）		スズメガ科	Sphingidae	エゾシモフリスズメ	Meganoton analis scribae	0	0	1	0	1	0
チョウ目（鱗翅目）		スズメガ科	Sphingidae	スズメガ科	Sphingidae sp.	1	1	2	0	1	1
チョウ目（鱗翅目）		ヒトリガ科	Arctiidae	ヒトリガ	Arctia caja phaeosoma	0	1	0	0	0	0
チョウ目（鱗翅目）		ドクガ科	Lymantriidae	マイマイガ♂	Lymantria dispar japonica	5	4	5	3	3	6
チョウ目（鱗翅目）		ドクガ科	Lymantriidae	マイマイガ♀	Lymantria dispar japonica	4	10	6	3	1	1
チョウ目（鱗翅目）		ドクガ科	Lymantriidae	カシワマイマイ本土亜種♂	Lymantria mathura aurora	0	5	1	2	3	1
チョウ目（鱗翅目）		ドクガ科	Lymantriidae	カシワマイマイ本土亜種♀	Lymantria mathura aurora	0	6	5	5	1	7
チョウ目（鱗翅目）		ドクガ科	Lymantriidae	ノンネマイマイ♂	Lymantria monacha	2	11	8	11	12	9
チョウ目（鱗翅目）		ドクガ科	Lymantriidae	ノンネマイマイ♀	Lymantria monacha	1	9	7	13	10	7
チョウ目（鱗翅目）		ドクガ科	Lymantriidae	ドクガ科	Lymantriidae sp.	0	0	1	0	0	0
[truncated: 16 more columns]
