# Supplementary material for: Management of flying insects on expressways through an academic-industrial collaboration: evaluation of the effect of light wavelengths and meteorological factors on insect attraction
Source: Zoological Lett. 2020 Nov 26;6:15. doi: 10.1186/s40851-020-00163-7 (PMC7690004; doi:10.1186/s40851-020-00163-7)
Supplement: Supplementary file 6 — Additional file 6. Raw data and bar graphs based on results of experiments in 2017 showing the preferences of aquatic insects including caddisflies and dobsonflies to broadband wavelengths compared to moths. [file 40851_2020_163_MOESM6_ESM.xlsx]

## Sheet: 論文用
			Kurihara trap		Study period								Study period							Study period
Order	Family	Genus	7/14 - 8/1		7/31 - 8/25								8/25 - 8/28							8/28 - 9/20
			500		430	450	470	490	500	505	525+535		375+430	430	450	470	490	505		375+430	405	430	450	470	505
Odonata	Libellulidae	Sympetrum infuscatum					1
	Odonata	Odonata sp.					1	1														1
Dermaptera	Dermaptera	Dermaptera sp.						1			2
Orthoptera	Gryllotalpidae	Gryllotalpa orientalis			1					1	1										1	1		1
	Orthoptera	Orthoptera sp.			6	4	7	11		9	7		3	1		1						2		1	1
Hemiptera	Cicadidae	Cicadidae sp.																			1
	Aphrophoridae	Aphrophoridae sp.			1					2							2	2
	Hemiptera	Hemiptera sp.				1	1			1	1						1				3		1	3
Ephemeroptera	Ephemeroptera	Ephemeroptera sp.	5
Neuroptera	Corydalidae	Protohermes grandis	42		6	5	1	1	12
	Myrmeleontidae	Myrmeleontidae sp.	10		6	1		2	6		1											1
Trichoptera	Stenopsychidae	Stenopsychidae sp.			45	8	9	13	8	16	73		120	2	2	3		1		28	20		2	1	1
	Phryganeidae	Eubasilissa regina							1					1							2	1
	Trichoptera	Trichoptera sp.			1
Lepidoptera	Limacodidae	Limacodidae sp.	30		4			1	10	1														1
	Lasiocampidae	Euthrix potatoria							4
		Lasiocampidae sp.							2
	Pyralidae	Pyralidae sp.							1	2							1
	Geometridae	Geometridae sp.	5		8	7				2	6			1	1			1			4	3	1	1	1
		Comostola subtiliaria nympha							1
		Abraxas miranda miranda	7
	Saturniidae	Actias aliena aliena	1		1	1				1
		Antheraea yamamai			2	1					1
		Saturnia japonica																		412	219	12	13	17	32
		Saturniidae sp.			4			1		1	1		1				1				1	1
	Sphingidae	Callambulyx tatarinovii gabyae	1
		Meganoton analis scribae	1						1
		Sphingidae sp.	2		1						1		1
	Arctiidae	Arctia caja phaeosoma									2		4							3					1
		Lemyra inaequalis inaequalis	1						1
		Macrobrochis staudingeri	1
		Chionarctia nivea	57		8	4	2	3	1	4
		Spilarctia seriatopunctata	1						1
		Rhyparioides nebulosa	5
		Lithosia quadra	7		4			1	5
		Miltochrista miniata rosaria				5		5	3	1	2
		Arctiidae sp.	4		5	9	8	9		11	11				1
	Lymantriidae	Lymantria dispar japonica	1		97	56	57	47	1	39	58		38	6	2	2	1	2		40	38	4	6	8
		Lymantria monacha	2						4		1					1						2			1
	Noctuidae	Noctuidae sp.	23			2	2	2	10	1	4		1	5			1	1		9	6		1	1	1
	Drepanidae	Tethea ampliata							2
	Notodontidae	Notodontidae sp.							1
	Lepidoptera	Lepidoptera sp.	38		72	40	34	38	27	31	42		24	6		2	2	2		57	20	13	5	3	7
Diptera	Tipulidae	Tipulidae sp.	5						3									1
Coleoptera	Carabidae	Carabidae sp.			11	6	1	3	1
	Silphidae	Silphidae sp.			9	2		1			1							1		3	3	1
	Lucanidae	Dorcus rectus rectus				3			1
		Dorcus rubrofemoratus rubrofemoratus	2		2					1														1
		Lucanus maculifemoratus maculifemoratus	28		5			1	9		1
		Prosopocoilus inclinatus inclinatus	20		18	9	4	7	12	7	6		2								3		2
	Scarabaeidae	Anomala costata	12		7	2			2	1	1
		Anomala daimiana	7		48	19	4	9	6	3	8		1								1	1
		Anomala rufocuprea	7		35	45	11	8	14	14	17			2							2				1
		Copris acutidens	2		6	5	1	1			2		1			1				2	10	10	9	3
		Copris ochus	15		1	3	3	1	2	2	5			1						2	2	1
		Trypoxylus dichotomus septentrionalis	1		4	1															1
		Scarabaeidae sp.					2				1										1	1	2	1
	Elateridae	Elateridae sp.			4	2					1
	Coccinellidae	Coccinellidae sp.								6	1
	Cerambycidae	Prionus insularis insularis			1	5	2	1	2
		Lamiinae sp.	1
		Cerambycidae sp.			5	3					3			4						1			1
	Attelabidae	Attelabidae sp.																						1
	Coleoptera	Coleoptera sp.																					1
Hymenoptera	Hymenoptera	Hymenoptera sp.					3	3		3	5												1

## Sheet: メモ
						簡易集蛾のみ		実験期間①								実験期間②							実験期間③
	目名		科名		種名	7/14 - 8/1		7/31 - 8/25								8/25 - 8/28							8/28 - 9/20
						500		430	450	470	490	500	505	525+535		375+430	430	450	470	490	505		375+430	405	430	450	470	505
トンボ	Odonata	トンボ	Libellulidae	ノシメトンボ	Sympetrum infuscatum					1
		トンボ目	Odonata	トンボ目	Odonata sp.					1	1														1
ハサミムシ	Dermaptera	ハサミムシ目	Dermaptera	ハサミムシ目	Dermaptera sp.						1			2
バッタ	Orthoptera	ケラ	Gryllotalpidae	ケラ	Gryllotalpa orientalis			1					1	1										1	1		1
		バッタ目	Orthoptera	バッタ目	Orthoptera sp.			6	4	7	11		9	7		3	1		1						2		1	1
カメムシ	Hemiptera	セミ	Cicadidae	セミ科	Cicadidae sp.																			1
		アワフキムシ	Aphrophoridae	アワフキムシ科	Aphrophoridae sp.			1					2							2	2
		カメムシ目	Hemiptera	カメムシ目	Hemiptera sp.				1	1			1	1						1				3		1	3
カゲロウ	Ephemeroptera	カゲロウ目	Ephemeroptera	カゲロウ目	Ephemeroptera sp.	5
アミメカゲロウ	Neuroptera	ヘビトンボ	Corydalidae	ヘビトンボ	Protohermes grandis	42		6	5	1	1	12
		ウスバカゲロウ	Myrmeleontidae	ウスバカゲロウ科	Myrmeleontidae sp.	10		6	1		2	6		1											1
トビケラ	Trichoptera	ヒゲナガカワトビケラ	Stenopsychidae	ヒゲナガカワトビケラ科	Stenopsychidae sp.			45	8	9	13	8	16	73		120	2	2	3		1		28	20		2	1	1
		トビケラ	Phryganeidae	ムラサキトビケラ	Eubasilissa regina							1					1							2	1
		トビケラ目	Trichoptera	トビケラ目	Trichoptera sp.			1
チョウ	Lepidoptera	イラガ	Limacodidae	イラガ科	Limacodidae sp.	30		4			1	10	1														1
		カレハガ	Lasiocampidae	ヨシカレハ	Euthrix potatoria							4
				カレハガ科	Lasiocampidae sp.							2
		メイガ	Pyralidae	メイガ科	Pyralidae sp.							1	2							1
		シャクガ	Geometridae	シャクガ科	Geometridae sp.	5		8	7				2	6			1	1			1			4	3	1	1	1
				コヨツメアオシャク	Comostola subtiliaria nympha							1
				ユウマダラエダシャク	Abraxas miranda miranda	7
		ヤママユガ	Saturniidae	オオミズアオ本土亜種	Actias aliena aliena	1		1	1				1
				ヤママユ本土亜種	Antheraea yamamai yamamai			2	1					1
				クスサン本土亜種	Saturnia japonica japonica																		412	219	12	13	17	32
				ヤママユガ科	Saturniidae sp.			4			1		1	1		1				1				1	1
		スズメガ	Sphingidae	ウンモンスズメ	Callambulyx tatarinovii gabyae	1
				エゾシモフリスズメ	Meganoton analis scribae	1						1
				スズメガ科	Sphingidae sp.	2		1						1		1
		ヒトリガ	Arctiidae	ヒトリガ	Arctia caja phaeosoma									2		4							3					1
				カクモンヒトリ	Lemyra inaequalis inaequalis	1						1
				クビワウスグロホソバ	Macrobrochis staudingeri	1
				シロヒトリ	Chionarctia nivea	57		8	4	2	3	1	4
				スジモンヒトリ	Spilarctia seriatopunctata	1						1
				ベニシタヒトリ	Rhyparioides nebulosa	5
				ヨツボシホソバ	Lithosia quadra	7		4			1	5
				ベニヘリコケガ	Miltochrista miniata rosaria				5		5	3	1	2
				ヒトリガ科	Arctiidae sp.	4		5	9	8	9		11	11				1
		ドクガ	Lymantriidae	マイマイガ	Lymantria dispar japonica	1		97	56	57	47	1	39	58		38	6	2	2	1	2		40	38	4	6	8
				ノンネマイマイ	Lymantria monacha	2						4		1					1						2			1
		ヤガ	Noctuidae	ヤガ科	Noctuidae sp.	23			2	2	2	10	1	4		1	5			1	1		9	6		1	1	1
		カギバガ	Drepanidae	オオバトガリバ	Tethea ampliata							2
		シャチホコガ	Notodontidae	シャチホコガ科	Notodontidae sp.							1
		チョウ目	Lepidoptera	チョウ目	Lepidoptera sp.	38		72	40	34	38	27	31	42		24	6		2	2	2		57	20	13	5	3	7
ハエ	Diptera	ガガンボ	Tipulidae	ガガンボ科	Tipulidae sp.	5						3									1
コウチュウ	Coleoptera	オサムシ	Carabidae	オサムシ科	Carabidae sp.			11	6	1	3	1
		シデムシ	Silphidae	シデムシ科	Silphidae sp.			9	2		1			1							1		3	3	1
		クワガタムシ	Lucanidae	コクワガタ	Dorcus rectus rectus				3			1
				アカアシクワガタ	Dorcus rubrofemoratus rubrofemoratus	2		2					1														1
				ミヤマクワガタ	Lucanus maculifemoratus maculifemoratus	28		5			1	9		1
				ノコギリクワガタ	Prosopocoilus inclinatus inclinatus	20		18	9	4	7	12	7	6		2								3		2
		コガネムシ	Scarabaeidae	オオスジコガネ	Anomala costata	12		7	2			2	1	1
				サクラコガネ	Anomala daimiana	7		48	19	4	9	6	3	8		1								1	1
				ヒメコガネ	Anomala rufocuprea	7		35	45	11	8	14	14	17			2							2				1
				ゴホンダイコクコガネ	Copris acutidens	2		6	5	1	1			2		1			1				2	10	10	9	3
				ダイコクコガネ	Copris ochus	15		1	3	3	1	2	2	5			1						2	2	1
				カブトムシ	Trypoxylus dichotomus septentrionalis	1		4	1															1
				コガネムシ科	Scarabaeidae sp.					2				1										1	1	2	1
		コメツキムシ	Elateridae	コメツキムシ科	Elateridae sp.			4	2					1
		テントウムシ	Coccinellidae	テントウムシ科	Coccinellidae sp.								6	1
		カミキリムシ	Cerambycidae	ノコギリカミキリ	Prionus insularis insularis			1	5	2	1	2
				フトカミキリ亜科	Lamiinae sp.	1
				カミキリムシ科	Cerambycidae sp.			5	3					3			4						1			1
		オトシブミ	Attelabidae	オトシブミ科	Attelabidae sp.																						1
		コウチュウ目	Coleoptera	コウチュウ目	Coleoptera sp.																					1
ハチ	Hymenoptera	ハチ目	Hymenoptera	ハチ目	Hymenoptera sp.					3	3		3	5												1
						500		430	450	470	490	500	505	525+535		375+430	430	450	470	490	505		375+430	405	430	450	470	505
		コガネムシ	Scarabaeidae	オオスジコガネ	Anomala costata	12		7	2			2	1	1
				サクラコガネ	Anomala daimiana	7		48	19	4	9	6	3	8		1								1	1
				ヒメコガネ	Anomala rufocuprea	7		35	45	11	8	14	14	17			2							2				1
				ゴホンダイコクコガネ	Copris acutidens	2		6	5	1	1			2		1			1				2	10	10	9	3
				ダイコクコガネ	Copris ochus	15		1	3	3	1	2	2	5			1						2	2	1
				カブトムシ	Trypoxylus dichotomus septentrionalis	1		4	1															1
				コガネムシ科	Scarabaeidae sp.					2				1										1	1	2	1
					計	44		101	75	21	19	24	20	34		2	3	0	1	0	0		4	17	13	11	4	1
								※コガネムシ科全体で450nm以下を好む傾向がある
																マイマイ（ノンネ）の集まり方(*簡易集蛾装置は5匹しか捕れていないため除く)
								実験期間全体のコガネムシ科								＊紫外線波長なし							＊紫外線波長あり
								430	450	470	505					430	450	470	490	505	525+535		375+430	405	430	450	470	490	505
								117	86	26	21					97	56	57	47	39	59		78	38	12	8	11	1	3
																							クスサン・ヤママユの集まり方
								ヘビトンボ								＊ヘビトンボ(簡易集蛾装置除く）							375+430	405	430	450	470	490	505
								430	450	470	490	500	505	525+535		430	450	470	490	505	525+535		413	220	13	13	17	1	32
								6	5	1	1	54	0	0		6	5	1	1	0	0
								トビケラ目
								＊紫外線なし															＊紫外線あり
								430	450	470	490	500	505	525+535									375+430	405	430	450	470	490	505
								46	8	9	13	9	16	73									148	22	4	4	4	0	1
								*コガネムシ紫外線なし								紫外線あり
								430	450	470	490	505	525+535			375+430	405	430	450	470	490	505
								101	75	21	19	24	20			6	17	16	11	5	0	1

## Sheet: 実験期間①
430nm						430nm合計		450nm						合計		470nm						合計		490						合計		500					505						合計		525+535
						0								0		1						1								0													0
						0								0						1		1						1		1													0
						0								0								0					1			1													0				1		1
					1	1								0								0								0										1			1					1
	2			3	1	6			3			1		4		4	1			2		7		4	2			5		11							2	5			1	1	9		3	1			3
						0								0								0								0													0
	1					1								0								0								0									2				2
						0						1		1							1	1								0								1					1			1
6						6			5					5		1						1		1						1													0
		1		2	3	6						1		1								0				1	1			2													0						1
18		7	13	6	1	45			3			3	2	8		3		1	2		3	9		6			5	2		13							5	1	1	4	3	2	16		32			32	9
						0								0								0								0													0
		1				1								0								0								0													0
4						4								0								0				1				1										1			1
						0								0								0								0							1		1				2
2				3	3	8		3	1	1	1		1	7								0								0										1		1	2					3	1
					1	1						1		1								0								0											1		1
				2		2						1		1								0								0													0
						0								0								0								0													0
		3	1			4								0								0		1						1												1	1				1
			1			1								0								0								0													0						1
						0								0								0								0													0
3		3	1	1		8		1	1		2			4		1	1					2		1	1			1		3							2	2					4
			3	1		4								0								0				1				1													0
						0			1	4				5								0			1	4				5										1			1				2
	1	1			3	5		4		4		1		9		3	1	4				8		4		4		1		9							6	1	4				11		5		6
1		2	4	36	54	97					5	23	28	56					3	14	40	57					2	23	22	47										2	16	21	39				2	3	27
						0								0								0								0													0					1
						0					1	1		2				2				2					1	1		2												1	1		2				1
32	7	3	13	6	11	72		17	8	3	4	4	4	40		12	4	2	14		2	34		16	6	9	6	1		38							11	6	6	4	1	3	31		4	4	9	12	10
						0								0								0								0													0
4					7	11			5	1				6				1				1			2				1	3													0
1			1	7		9		1				1		2								0							1	1													0					1
						0			3					3								0								0													0
2						2								0								0								0										1			1
3		1	1			5								0								0						1		1													0			1
3	1	4	4	3	3	18		2	2	1	1	2	1	9					2		2	4		1	2		2	1	1	7								1	1	2	3		7		1	1	1		1
6		1				7			2					2								0								0							1						1				1
14		9	11	3	11	48		4	11		2		2	19		2		2				4		2	3		2		2	9								1		2			3		4	1		1	1
	8	3	9	7	8	35		1	40			2	2	45		4			4	2	1	11		4	4					8							5	5	2	1	1		14		4	5	3	5
1			1		4	6			2	1	1		1	5				1				1							1	1													0				1		1
		1				1		1					2	3		2					1	3			1					1								1				1	2		1			2
1		1	2			4					1			1								0								0													0
						0								0					1	1		2								0													0				1
2		1	1			4			1				1	2								0								0													0					1
						0								0								0								0								6					6			1
1						1		1	3		1			5					2			2			1					1													0
3			1	1		5		1	1	1				3								0								0													0				3
						0								0								0								0													0
						0								0								0								0													0
						0								0			2				1	3			2	1				3								3					3		1	3	1
*実験期間①は７／３１～８／２５
[truncated: 2 more columns]

## Sheet: 実験期間③
430			合計		450			合計		470			合計		405			合計		505			合計		375+430			合計
			0					0					0					0					0					0
1			1					0					0					0					0					0
			0					0					0					0					0					0
1			1					0			1		1			1		1					0					0
	2		2					0			1		1					0		1			1					0
			0					0					0			1		1					0					0
			0					0					0					0					0					0
			0			1		1			2	1	3			3		3					0					0
			0					0					0					0					0					0
	1		1					0					0					0					0					0
			0				2	2		1			1		18	2		20		1			1		28			28
	1		1					0					0			2		2					0					0
			0					0					0					0					0					0
			0					0		1			1					0					0					0
			0					0					0					0					0					0
	3		3			1		1			1		1		4			4		1			1					0
			0					0					0					0					0					0
			0					0					0					0					0					0
	6	6	12			1	12	13			1	16	17			49	170	219			4	28	32			112	300	412
1			1					0					0		1			1					0					0
			0					0					0					0					0					0
			0					0					0					0		1			1		3			3
			0					0					0					0					0					0
			0					0					0					0					0					0
			0					0					0					0					0					0
			0					0					0					0					0					0
1	3		4		4	2		6		7	1		8		36	2		38					0		39	1		40
2			2					0					0					0		1			1					0
			0		1			1			1		1		5	1		6		1			1		9			9
8	5		13				5	5		2	1		3		20			20		7			7		57			57
			0					0					0					0					0					0
			0					0					0					0					0					0
1			1					0					0			3		3					0		3			3
			0					0					0					0					0					0
			0					0			1		1					0					0					0
			0					0					0					0					0					0
			0		2			2					0		2	1		3					0					0
			0					0					0					0					0					0
1			1					0					0			1		1					0					0
			0					0					0		2			2		1			1					0
1	6	3	10			4	5	9		1	2		3		2	8		10					0		2			2
		1	1					0					0			2		2					0			2		2
			0					0					0		1			1					0					0
		1	1			2		2				1	1			1		1					0					0
			0					0					0					0					0					0
			0					0					0					0					0					0
			0					0					0					0					0					0
			0			1		1					0					0					0		1			1
			0					0			1		1					0					0					0
			0			1		1					0					0					0					0
			0			1		1					0					0					0					0
								8/28 - 9/20

## Sheet: 簡易集蛾装置2017
No.	目名	科名	種名	調査期間別個体数
				7/14-7/18	7/18-7/21	7/21-7/26	7/26-8/1	小計	8/1-8/3	8/3-8/7	8/7-8/9	小計	合計
1	アミメカゲロウ	ウスバカゲロウ	ウスバカゲロウ科	2	1	6	1	10	1	2	3	6	16
2		ヘビトンボ	ヘビトンボ	8	12	14	8	42	4	8		12	54
3	カゲロウ	カゲロウ目	カゲロウ目	5				5					5
4	コウチュウ	カミキリムシ	ノコギリカミキリ						1	1		2	2
5			フトカミキリ亜科	1				1					1
6		クワガタムシ	アカアシクワガタ			2		2					2
7			コクワガタ						1			1	1
8			ノコギリクワガタ	5	1	5	9	20		11	1	12	32
9			ミヤマクワガタ	5	10	10	3	28	4	5		9	37
10		コガネムシ	オオスジコガネ	1		4	7	12		2		2	14
11			カブトムシ		1			1					1
12			ゴホンダイコクコガネ				2	2					2
13			サクラコガネ		1	3	3	7	3	2	1	6	13
14			ダイコクコガネ	1	7		7	15		1	1	2	17
15			ヒメコガネ	2	1	4		7	7	7		14	21
16		ゴミムシ	ゴミムシ科							1		1	1
17	チョウ	イラガ	イラガ科	11		13	6	30	3	6	1	10	40
18		カレハガ	ヨシカレハ						4			4	4
-			カレハガ科							2		2	2
19		シャクガ	コヨツメアオシャク						1			1	1
20			ユウマダラエダシャク	3		2	2	7					7
-			シャクガ科				5	5	4	8		12	17
21		スズメガ	ウンモンスズメ			1		1					1
22			エゾシモフリスズメ		1			1		1		1	2
-			スズメガ科	1		1		2					2
23		ドクガ	ノンネマイマイ		2			2					2
24			マイマイガ	1				1		2	2	4	5
25		ヒトリガ	カクモンヒトリ			1		1	1			1	2
26			クビワウスグロホソバ	1				1					1
27			シロヒトリ	5	5	25	22	57	8	23	1	32	89
28			スジモンヒトリ				1	1		1		1	2
29			ベニシタヒトリ	3	1	1		5					5
30			ベニヘリコケガ						3			3	3
31			ヨツボシホソバ	3		4		7	3	1	1	5	12
-			ヒトリガ科	2			2	4		10	7	17	21
32		ヤガ	ヤガ科	5	3	7	8	23	5	3	2	10	33
33		ヤママユガ	オオミズアオ	1				1					1
34		メイガ	メイガ科								1	1	1
35		カギバガ	オオバトガリバ								2	2	2
36		シャチホコガ	シャチホコガ科								1	1	1
-		チョウ目	チョウ目	8	11	10	9	38	11	14	2	27	67
37	トビケラ	ヒゲナガカワトビケラ	ヒゲナガカワトビケラ科						6	2		8	8
38		ムラサキトビケラ	ムラサキトビケラ							1		1	1
39	ハエ	ガガンボ	ガガンボ科	3			2	5		1	2	3	8
合計	6目	12科	39種	77	57	113	97	済	70	115	28	済	557
